# Supplementary material for: Physical Activity and Body Image Perception in Adolescents: A Systematic Review
Source: Int J Environ Res Public Health. 2022 Oct 13;19(20):13190. doi: 10.3390/ijerph192013190 (PMC9603811; doi:10.3390/ijerph192013190)
Supplement: Supplementary file 1 [file ijerph-19-13190-s001.zip]

Archive with 1 entries (1 files):
- ijerph-1918503-supplementary.pdf
